# Supplementary material for: A Metabolomic Approach to Unexplained Syncope
Source: Biomedicines. 2024 Nov 19;12(11):2641. doi: 10.3390/biomedicines12112641 (PMC11591916; doi:10.3390/biomedicines12112641)
Supplement: Supplementary file 1 [file biomedicines-12-02641-s001.zip]

Archive with 2 entries (2 files):
- biomedicines-3267874-supplementary.pdf
- biomedicines-3267874-supplementary.xlsx
