# Supplementary material for: A Metabolomic Approach to Unexplained Syncope
Source: Biomedicines. 2024 Nov 19;12(11):2641. doi: 10.3390/biomedicines12112641 (PMC11591916; doi:10.3390/biomedicines12112641)
Supplement: Supplementary file 1 [file biomedicines-12-02641-s001.zip › biomedicines-3267874-supplementary.xlsx]

## Sheet: Table S2
Table S2		Metabolites
#SAMPLES	SAMPLE GROUP	ALA (µM)	ARG (µM)	CIT (µM)	GLN\LYS (µM)	GLU (µM)	GLY (µM)	LEU\ILE\PRO-OH (µM)	MET (µM)	METILDOPA (µM)	ORN (µM)	PHE (µM)	PRO (µM)	SA (µM)	TYR (µM)	VAL (µM)	ASA-Total (µM)	ADO (µM)	C0 (µM)	C10 (µM)	C10:1 (µM)	C10:2 (µM)	C2 (µM)	C3 (µM)	C3DC\C4OH (µM)	C4 (µM)	C4DC\C5OH (µM)	C5 (µM)	C5:1 (µM)	C5DC\C6OH (µM)	C6 (µM)	C6DC (µM)	C8 (µM)	C8:1 (µM)	D-ADO (µM)	C12 (µM)	C12:1 (µM)	C14 (µM)	C14:1 (µM)	C14:2 (µM)	C14OH (µM)	C16 (µM)	C16:1 (µM)	C16:1OH\C17 (µM)	C16OH (µM)	C18 (µM)	C18:1 (µM)	C18:1OH (µM)	C18:2 (µM)
67	CS	659.1	175.8	66.84	1760	121.5	365.4	372.6	50.02	0.067	114.4	96.58	302.3	0.553	82.12	397.3	0.014	0.001	58.55	0.374	0.147	0.019	10.13	0.822	0.034	0.487	0.041	0.146	0.01	0.218	0.07	0.08	0.2	0.046	0.032	0.091	0.127	0.034	0.152	0.044	0.009	0.157	0.035	0.009	0.006	0.042	0.214	0.004	0.059
21	CS	625.1	168.5	65.33	2005	115.1	411.2	313.4	36.18	0.143	127.5	110.3	263	0.376	94.64	365.3	0.101	0.044	89.46	0.734	0.237	0.017	17.38	1.149	0.049	0.469	0.045	0.269	0.014	0.231	0.147	0.109	0.457	0.044	0.027	0.155	0.191	0.051	0.199	0.053	0.016	0.176	0.055	0.014	0.006	0.055	0.196	0.005	0.05
86	CS	482	181	75.92	1767	69.57	337.5	263.3	40.63	0.226	127.8	92.9	175.4	0.277	98.17	343.2	0.035	0.075	54.44	0.793	0.316	0.02	19.17	0.473	0.069	1.501	0.054	0.153	0.027	0.203	0.135	0.136	0.478	0.071	0.001	0.246	0.25	0.075	0.269	0.089	0.019	0.169	0.061	0.014	0.009	0.054	0.187	0.012	0.054
6	CS	625.2	155.7	54.88	1762	124.4	290.4	317.8	43	0.041	85.67	124.4	230.9	0.401	85.75	366.5	0	0.06	80.56	0.411	0.247	0.038	15.5	0.969	0.03	0.343	0.043	0.157	0.013	0.23	0.112	0.093	0.261	0.13	0.004	0.137	0.165	0.061	0.152	0.063	0.013	0.235	0.048	0.011	0.007	0.062	0.218	0.004	0.078
38	CS	446.3	147.1	55.12	1687	173.8	370.4	347.1	40.78	0.099	172.6	107	326.2	0.477	83.15	372.9	0.05	0.033	83.87	0.411	0.177	0.021	25.99	0.834	0.069	0.438	0.048	0.219	0.017	0.156	0.112	0.143	0.266	0.036	0	0.093	0.155	0.046	0.172	0.045	0.014	0.203	0.052	0.013	0.009	0.07	0.348	0.008	0.083
37	CS	546.3	208.3	50.71	1527	293.9	438.4	370.8	40.4	0.508	112.8	136	272.1	0.553	104.1	468.3	0.042	0.006	69.2	0.576	0.214	0.034	14.03	0.97	0.045	0.248	0.05	0.192	0.011	0.264	0.096	0.098	0.317	0.054	0	0.18	0.139	0.054	0.176	0.049	0.016	0.151	0.026	0.007	0.007	0.064	0.176	0.004	0.045
96	CS	583	181.2	82.16	2038	122.9	645.9	300.1	41.3	0.104	170.3	114.9	243.5	0.459	72.07	321	0.06	0.001	86.09	0.387	0.181	0.031	12.96	0.831	0.028	0.562	0.039	0.112	0.013	0.166	0.105	0.272	0.233	0.051	0.035	0.104	0.158	0.04	0.153	0.038	0.011	0.139	0.053	0.011	0.006	0.043	0.195	0.005	0.051
12	CS	395.4	192.2	70.76	1637	133.2	654.1	204.1	42.61	0.11	137.6	102.3	272.8	0.401	82.86	262	0	0.013	46.51	0.164	0.155	0.013	12.25	0.47	0.027	0.272	0.04	0.111	0.011	0.126	0.048	0.112	0.097	0.047	0.006	0.064	0.094	0.037	0.088	0.033	0.014	0.136	0.036	0.01	0.005	0.036	0.168	0.006	0.066
5	CS	677.9	193	77.48	2064	150.7	653	381.3	51.17	0.102	166.9	127	340.9	0.444	87.41	350	0.079	0.04	63.77	0.314	0.166	0.015	8.782	0.77	0.019	0.43	0.039	0.12	0.012	0.133	0.058	0.086	0.186	0.042	0.026	0.094	0.117	0.039	0.102	0.039	0.008	0.135	0.03	0.008	0.003	0.05	0.134	0.002	0.038
C17	CTRL	468.4	122.1	41.11	1293	66.55	261.3	236.9	32.69	0.021	76.11	71.55	189	0.435	72.44	269	0.034	0.23	67.45	0.227	0.091	0.011	7.078	0.544	0.022	0.139	0.038	0.133	0.008	0.176	0.054	0.1	0.134	0.03	0.018	0.063	0.1	0.036	0.076	0.024	0.008	0.147	0.038	0.008	0.005	0.04	0.191	0.003	0.05
C15	CTRL	472.9	125.6	52	1615	70.49	927.5	219.2	36.42	0.194	85.71	80.16	193.4	0.245	81.09	258.6	0.053	0.047	72.36	0.991	0.404	0.023	20.52	0.732	0.038	0.601	0.051	0.154	0.01	0.187	0.191	0.196	0.691	0.06	0	0.156	0.188	0.058	0.18	0.069	0.009	0.147	0.063	0.011	0.006	0.034	0.182	0.007	0.06
C8	CTRL	600	143.4	44.65	1875	107.7	450.4	192.3	36.68	0.091	117.7	64.34	204.6	0.399	70.93	263.9	0	0.07	89.95	0.086	0.046	0.005	11.03	0.861	0.044	0.43	0.049	0.13	0.009	0.19	0.038	0.096	0.066	0.027	0.01	0.044	0.057	0.023	0.071	0.014	0.011	0.132	0.029	0.008	0.004	0.041	0.16	0.004	0.036
C22	CTRL	580.6	125.1	51.97	1538	136.1	380.2	383.1	55.45	0.127	105.7	108.1	244.2	0.504	125.2	442.7	0	0.026	66.06	0.224	0.124	0.012	9.213	0.963	0.027	0.318	0.039	0.159	0.009	0.084	0.045	0.058	0.134	0.031	0.024	0.077	0.096	0.031	0.087	0.032	0.009	0.145	0.029	0.01	0.003	0.04	0.171	0.005	0.059
C14	CTRL	648.1	145.6	54.72	1765	122	459.8	317.5	39.42	0.193	106.8	92.97	279.4	0.282	84.84	339.4	0	0.014	56.93	0.223	0.117	0.01	8.182	0.652	0.024	0.243	0.035	0.174	0.012	0.136	0.056	0.108	0.133	0.033	0.026	0.068	0.077	0.023	0.086	0.026	0.008	0.086	0.033	0.005	0.004	0.031	0.111	0.004	0.036
C29	CTRL	441.3	118.7	54.81	1217	84.71	291.1	210.2	34.96	0.172	68.02	95.41	184.4	0.369	84.79	261.8	0	0.029	57.21	0.412	0.205	0.014	12.84	0.649	0.035	0.271	0.037	0.128	0.009	0.169	0.101	0.082	0.252	0.103	0.005	0.124	0.151	0.042	0.136	0.044	0.012	0.133	0.033	0.008	0.005	0.029	0.128	0.004	0.031
C1	CTRL	329.4	74.73	34.51	1371	56.03	509.8	229.9	34.13	0	70.1	85.58	214	0.41	94.31	275.2	0	0.021	33.51	0.2	0.094	0.01	10.44	0.334	0.024	0.168	0.032	0.122	0.009	0.176	0.039	0.065	0.106	0.045	0	0.113	0.105	0.051	0.122	0.033	0.009	0.132	0.047	0.01	0.008	0.025	0.128	0.005	0.033
C28	CTRL	499.6	188.3	65.44	1497	69.54	415	222.8	39.18	0.135	87.69	84.79	216.6	0.294	78.68	278.3	0	0.025	73.46	0.333	0.135	0.011	14.38	0.745	0.03	0.341	0.031	0.105	0.012	0.168	0.091	0.065	0.238	0.097	0.002	0.083	0.085	0.034	0.095	0.021	0.007	0.088	0.026	0.006	0.005	0.02	0.102	0.004	0.028
C7	CTRL	449	156.4	55.48	1638	72.91	433.6	208.1	38.75	0.782	82.57	81.08	149.6	0.434	102.1	243.9	0.466	2.231	62.32	0.749	0.185	0.021	12.81	0.648	0.04	0.408	0.039	0.107	0.014	0.147	0.104	0.102	0.415	0.056	0.06	0.149	0.147	0.039	0.147	0.046	0.013	0.114	0.036	0.01	0.006	0.036	0.11	0.008	0.024
C33	CTRL	643.6	96.82	30.15	1357	66.57	300.3	226.2	27.92	0.309	102.2	85.67	161.7	0.378	95.36	279.4	0.03	0.016	63.49	0.354	0.189	0.013	14.34	0.872	0.046	0.333	0.041	0.167	0.01	0.14	0.098	0.102	0.244	0.044	0.023	0.088	0.114	0.035	0.097	0.028	0.012	0.136	0.031	0.01	0.004	0.034	0.131	0.003	0.045
28	NMS	431.1	129.9	60.93	1541	62.98	386.7	389	43.65	0.014	127.8	102.2	281.9	0.423	79.85	405.6	0	0.031	72.41	0.355	0.184	0.017	21.38	1.1	0.058	0.375	0.04	0.17	0.018	0.194	0.084	0.098	0.208	0.108	0.037	0.112	0.155	0.041	0.179	0.059	0.017	0.178	0.042	0.014	0.008	0.063	0.267	0.011	0.072
59	NMS	490	114.5	52.44	1340	104.6	361.6	287.7	48.95	0	126.1	111	155.2	0.47	90.12	330.3	0	0.004	51.94	0.375	0.152	0.016	16.63	0.513	0.059	0.205	0.029	0.163	0.012	0.121	0.091	0.086	0.191	0.029	0.005	0.089	0.136	0.03	0.163	0.037	0.014	0.13	0.049	0.004	0.006	0.033	0.303	0.008	0.064
66	NMS	570.5	194.4	78.43	1366	108.8	293.4	430.2	44.07	0.033	161.3	151.3	355.9	0.348	112.7	445.3	0.043	0.002	88.59	0.121	0.085	0.011	10.85	1.54	0.027	0.463	0.044	0.419	0.022	0.205	0.053	0.072	0.087	0.03	0.006	0.036	0.057	0.019	0.049	0.016	0.007	0.097	0.025	0.005	0.007	0.029	0.144	0.002	0.045
62	NMS	667.1	130.9	71.77	1703	170.5	427.9	318.3	41.05	0.154	165.2	131.4	500.6	0.395	93.89	354.9	0.07	0.027	78.25	0.182	0.088	0.009	9.67	0.882	0.021	0.575	0.052	0.159	0.008	0.096	0.089	0.113	0.109	0.047	0.013	0.062	0.103	0.038	0.08	0.023	0.007	0.172	0.043	0.011	0.006	0.033	0.217	0.004	0.043
17	NMS	428.8	196.5	75.21	1832	63.17	431.4	312	51.74	0.07	102.5	97.65	293.6	0.434	81.37	405.4	0	0.3	59.62	0.24	0.153	0.009	8.208	0.667	0.018	0.191	0.032	0.312	0.007	0.126	0.066	0.058	0.137	0.044	0.023	0.067	0.122	0.035	0.102	0.04	0.008	0.176	0.048	0.013	0.006	0.045	0.198	0.004	0.05
55	NMS	618.7	60.77	60.86	1455	520.5	1111	376.3	44.9	0.265	261.9	179.5	320.4	0.377	83.58	379.2	0	0.037	58.53	0.157	0.101	0.01	14.49	0.551	0.033	0.206	0.028	0.126	0.008	0.145	0.08	0.151	0.102	0.036	0.031	0.054	0.087	0.029	0.092	0.03	0.007	0.171	0.066	0.009	0.004	0.054	0.362	0.006	0.089
64	NMS	543.4	174.2	53.31	1642	144.3	419	374.8	37.27	0.133	158.6	123.7	350.1	0.337	68.26	452.6	0.085	0.029	58.39	0.352	0.148	0.01	7.987	0.549	0.017	0.29	0.065	0.104	0.009	0.154	0.076	0.066	0.233	0.049	0.024	0.074	0.097	0.028	0.096	0.029	0.009	0.158	0.037	0.009	0.003	0.037	0.179	0.004	0.059
48	NMS	611.3	175.6	80.56	1954	164.4	455.9	279.9	44.95	0.026	143	115.9	189.6	0.476	92.12	314.8	0	0.029	58.87	0.235	0.12	0.019	11.66	0.658	0.022	0.243	0.047	0.184	0.011	0.11	0.06	0.103	0.146	0.049	0.019	0.079	0.11	0.037	0.107	0.032	0.009	0.15	0.035	0.01	0.004	0.044	0.191	0.005	0.052
41	NMS	480.1	133.5	51.41	1425	201.5	414.2	287.5	44.36	0.139	144	121.6	198	0.387	72.45	297.7	0.029	0.006	37.77	0.206	0.084	0.007	10.99	0.454	0.033	0.196	0.04	0.111	0.015	0.118	0.051	0.047	0.119	0.026	0.035	0.079	0.092	0.041	0.131	0.046	0.006	0.154	0.041	0.008	0.005	0.039	0.228	0.005	0.057
46	NMS	461.6	192.9	60.31	1530	85.97	377.9	279.8	41.59	0.191	88.24	129.3	147	0.359	91.22	321.3	0.087	0.003	61.41	0.445	0.273	0.025	9.797	0.669	0.023	0.226	0.035	0.083	0.008	0.154	0.093	0.095	0.25	0.055	0.008	0.114	0.18	0.043	0.168	0.059	0.011	0.086	0.044	0.008	0.003	0.022	0.148	0.005	0.043
3	NMS	538.7	178.1	45.88	1973	63.63	483.2	288	59.2	0.078	76.29	114.2	242.7	0.513	119.2	329.7	0	0.034	49.8	0.354	0.209	0.03	8.841	0.881	0.017	0.332	0.044	0.147	0.021	0.194	0.062	0.055	0.206	0.066	0.011	0.107	0.135	0.045	0.163	0.055	0.008	0.123	0.039	0.01	0.005	0.034	0.147	0.004	0.053
16	NMS	436.6	145.4	50.84	1480	118.9	299.9	310.3	32.45	0.43	111.1	104.6	162	0.405	75.3	389.5	0	0.049	66.07	0.267	0.248	0.028	15.64	0.774	0.067	0.225	0.045	0.156	0.019	0.171	0.073	0.075	0.195	0.044	0.009	0.062	0.093	0.023	0.072	0.043	0.011	0.114	0.02	0.006	0.004	0.043	0.123	0.003	0.086
60	NMS	559.5	150.9	36.95	1514	91.12	324.5	366.3	46.12	0.187	74.51	140.9	233.9	0.383	92.44	416.1	0	0.014	70.52	0.157	0.085	0.007	8.549	0.894	0.02	0.293	0.045	0.172	0.013	0.128	0.041	0.093	0.106	0.035	0.003	0.051	0.078	0.022	0.058	0.02	0.006	0.111	0.021	0.005	0.007	0.023	0.097	0.003	0.029
15	NMS	618.5	171.4	72.29	1573	109.1	419.5	308.2	39.21	0.191	143.4	103.8	508.1	0.59	101.3	354.4	0.026	0.03	64.77	0.236	0.148	0.012	9.143	1.337	0.017	0.359	0.048	0.2	0.014	0.172	0.047	0.079	0.142	0.044	0.008	0.086	0.101	0.032	0.099	0.033	0.006	0.118	0.024	0.006	0.002	0.048	0.143	0.002	0.064
85	NMS	436.6	121.2	28.63	1017	53.82	200.7	214.6	36.24	0.151	49.3	781.5	170.7	0.885	55.79	297.3	0.036	0.013	21.81	0.161	0.088	0.005	3.583	0.211	0.009	0.105	0.015	0.078	0.009	0.139	0.018	0.068	0.075	0.024	0.003	0.044	0.056	0.014	0.046	0.019	0.004	0.051	0.014	0.004	0.003	0.011	0.049	0.002	0.02
19	NMS	725.6	200.9	97.78	2188	187.8	643.3	489.4	64.2	0.273	256.8	142.7	513.3	0.473	148.8	518.9	0.143	0.029	98.76	0.179	0.146	0.051	10.89	1.871	0.025	0.464	0.054	0.562	0.012	0.155	0.059	0.112	0.121	0.067	0.032	0.067	0.081	0.03	0.063	0.029	0.007	0.21	0.029	0.007	0.004	0.053	0.202	0.002	0.093
42	NMS	855.8	161.2	50.75	1735	166.9	367.2	375	53.9	0.196	122.8	161.6	198.9	0.475	140.3	407.6	0	0.023	98.55	0.678	0.435	0.027	20.39	0.989	0.059	0.345	0.059	0.191	0.025	0.208	0.229	0.095	0.495	0.097	0.004	0.171	0.271	0.065	0.212	0.086	0.014	0.202	0.066	0.011	0.008	0.05	0.211	0.006	0.084
30	NMS	527.1	172.3	46.49	1488	123.3	581.4	245.3	35.91	0.022	127.9	94.99	282.9	0.379	85.41	306.8	0.075	0.021	45.82	0.3	0.242	0.018	10.04	0.429	0.02	0.232	0.031	0.059	0.007	0.091	0.062	0.061	0.19	0.072	0.03	0.079	0.096	0.025	0.101	0.058	0.006	0.084	0.022	0.003	0.003	0.03	0.106	0.005	0.056
81	NMS	448.4	81.94	50.36	1323	201.2	498.9	361.1	46.06	0.293	193.3	130.3	222	0.367	99.47	434.2	0	0.023	53.29	0.162	0.114	0.023	15.11	0.87	0.05	0.299	0.05	0.236	0.025	0.141	0.051	0.11	0.111	0.034	0.008	0.058	0.07	0.024	0.079	0.031	0.008	0.077	0.018	0.01	0.004	0.031	0.107	0.006	0.048
34	NMS	584.6	172	53.76	1343	76.76	295.2	297.1	36.11	0.055	83.94	90.03	228.6	0.452	62.74	338.5	0.071	4.732	67.07	0.066	0.069	0.038	9.023	0.852	0.02	0.218	0.046	0.212	0.011	0.168	0.039	0.077	0.047	0.035	0.007	0.039	0.041	0.017	0.043	0.015	0.005	0.095	0.014	0.006	0.005	0.032	0.074	0.003	0.039
90	NMS	603.5	166.5	64.59	1595	198.7	379.5	406.9	51.19	0.367	160.9	115.9	381.6	0.526	109.5	532.6	0.033	0.011	73.15	1.1	0.586	0.068	10.16	1.142	0.032	3.648	0.085	0.417	0.019	0.279	0.22	0.13	0.755	0.115	0.018	0.193	0.172	0.045	0.209	0.099	0.012	0.097	0.04	0.006	0.004	0.037	0.179	0.006	0.086
68	NMS	289.5	120.8	47.24	1516	71.13	227.4	237.3	33.46	0.068	93.85	82.2	155.5	0.435	57.73	276.3	0.127	0.096	62.87	0.283	0.114	0.013	18.75	0.728	0.05	0.266	0.05	0.153	0.016	0.123	0.074	0.115	0.154	0.031	0.014	0.128	0.138	0.059	0.21	0.047	0.013	0.168	0.055	0.01	0.008	0.043	0.188	0.006	0.047
76	NMS	366.8	138.2	70.52	1419	150.4	345.6	307.4	36.67	0.051	117.1	101.3	174	0.505	75.67	353.1	0	0.034	54.89	0.158	0.078	0.016	11.43	1.093	0.03	0.33	0.039	0.229	0.009	0.118	0.074	0.053	0.091	0.049	0.011	0.05	0.079	0.03	0.083	0.024	0.007	0.123	0.029	0.01	0.005	0.032	0.168	0.003	0.047
13	NMS	640.3	254.1	118.7	2261	110.9	445.2	327.2	59.02	0.05	167.1	104	297.7	0.384	89.93	351.3	0	0.099	74.21	0.684	0.246	0.032	13.56	0.926	0.037	0.522	0.041	0.17	0.015	0.167	0.144	0.135	0.367	0.091	0.025	0.17	0.182	0.056	0.266	0.065	0.023	0.222	0.052	0.012	0.007	0.068	0.326	0.01	0.074
53	NMS	391.2	74.54	28.56	1454	188.3	385	298.4	32.92	0.378	120.3	99.02	146.9	0.326	48.65	313.6	0	0.023	34.71	0.542	0.225	0.015	23.75	0.367	0.164	0.154	0.03	0.057	0.012	0.132	0.104	0.055	0.3	0.057	0.003	0.127	0.15	0.044	0.217	0.066	0.014	0.14	0.048	0.012	0.007	0.048	0.272	0.009	0.076
101	NMS	442.8	101.5	61.05	1702	171	651	257.6	41.69	0.222	176.9	124.3	299.3	0.508	98.07	313.3	0.171	0.044	64.99	0.367	0.158	0.019	21.98	0.696	0.057	0.337	0.047	0.14	0.023	0.249	0.092	0.148	0.224	0.044	0.033	0.107	0.127	0.056	0.165	0.041	0.014	0.175	0.06	0.018	0.011	0.051	0.228	0.008	0.083
49	OH	492.2	153.2	42.05	1418	108.9	417.4	277.6	41.31	0.232	102.2	112.4	299.7	0.428	66.77	315.1	0	0.019	48.1	0.405	0.157	0.013	9.784	0.743	0.039	0.241	0.046	0.277	0.011	0.302	0.084	0.063	0.263	0.064	0.016	0.092	0.091	0.029	0.098	0.031	0.012	0.164	0.032	0.009	0.006	0.05	0.175	0.005	0.06
45	OH	604.9	222.1	103.2	2039	132.1	426.3	366	48.6	0.386	135.1	107.8	355.7	0.639	93.54	421.5	0	0.051	77.18	0.228	0.106	0.01	11.44	0.909	0.034	0.415	0.066	0.145	0.015	0.206	0.074	0.173	0.155	0.046	0.013	0.071	0.101	0.03	0.092	0.023	0.013	0.128	0.031	0.01	0.005	0.045	0.22	0.007	0.042
61	OH	540.8	130.6	34.79	1581	133.2	407.1	257.6	30.51	0.077	98.78	95.59	202.6	0.324	73.67	306.2	0.049	0.059	81.83	0.175	0.117	0.011	11.61	0.903	0.017	0.312	0.038	0.129	0.009	0.128	0.038	0.064	0.114	0.032	0.014	0.044	0.062	0.018	0.07	0.025	0.006	0.106	0.025	0.003	0.004	0.045	0.2	0.004	0.07
80	OH	554.8	140.2	42.43	1576	88.99	316	289	42.67	0	87.22	109.3	302	0.372	103.1	333.7	0.118	0.032	65.98	5.763	1.168	0.041	20.98	0.648	0.094	1.754	0.044	0.581	0.008	0.363	1.489	0.229	3.279	0.069	0	1.606	0.589	0.48	1.813	0.504	0.014	0.36	0.614	0.02	0.009	0.104	0.516	0.012	0.213
33	OH	375.5	144.7	69.71	1320	87.7	413	196.9	32.41	0.349	103.3	83.05	406.1	0.307	77.59	280.9	0.072	0.001	56.17	0.217	0.125	0.008	14.04	0.596	0.03	0.55	0.032	0.136	0.01	0.162	0.069	0.106	0.132	0.094	0.001	0.073	0.098	0.03	0.142	0.039	0.007	0.107	0.04	0.008	0.004	0.036	0.179	0.006	0.041
89	OH	584.4	168.9	63.92	1784	90.34	331.7	281.2	47.97	0.192	113.2	102.9	267.3	0.376	101.3	327	0	0.004	55.56	0.639	0.207	0.014	11.56	0.807	0.054	0.291	0.056	0.197	0.012	0.243	0.123	0.146	0.402	0.04	0.012	0.12	0.167	0.054	0.195	0.056	0.014	0.164	0.064	0.01	0.007	0.027	0.208	0.006	0.057
97	OH	653.3	199.7	63.76	1678	213.2	365.4	440.8	40.83	0.237	184.8	116	325	0.457	97.91	537.8	0	0.003	86.63	0.268	0.155	0.015	11.58	1.416	0.033	0.501	0.049	0.425	0.017	0.166	0.111	0.081	0.208	0.033	0.011	0.064	0.088	0.027	0.076	0.03	0.007	0.111	0.025	0.009	0.004	0.043	0.131	0.004	0.047
74	OH	643.8	139.8	39	1435	82.23	379.4	196.2	41.33	0.119	78.28	90.12	319.3	0.342	111.7	245.4	0	0.017	46.9	0.407	0.184	0.018	14.47	0.506	0.039	0.302	0.035	0.106	0.012	0.163	0.093	0.086	0.251	0.108	0.011	0.1	0.164	0.034	0.139	0.043	0.014	0.103	0.042	0.01	0.005	0.027	0.122	0.006	0.024
93	OH	598.4	99.44	52.1	1626	170.5	527.9	336.8	47.26	0.316	175.3	136	298.9	0.505	82.99	355.8	0	0.015	68.67	0.282	0.118	0.011	12.09	0.654	0.032	0.163	0.033	0.123	0.008	0.156	0.066	0.072	0.176	0.036	0.009	0.086	0.109	0.042	0.136	0.041	0.01	0.186	0.041	0.012	0.009	0.047	0.347	0.006	0.097
98	OH	456.1	141.9	37.54	1522	109.2	337.7	270	36.39	0.019	125.6	106.8	186.7	0.47	88.81	332.5	0	0.013	63.91	0.217	0.129	0.016	14.98	0.421	0.035	0.201	0.028	0.087	0.01	0.158	0.069	0.075	0.133	0.059	0.016	0.065	0.094	0.031	0.128	0.042	0.008	0.138	0.04	0.008	0.002	0.038	0.199	0.006	0.048
25	OH	535.2	205.8	56.68	2055	89.9	369	284.5	43.23	0.156	99.76	115.9	186.2	0.451	98.6	385.6	0	0.026	62.95	0.28	0.123	0.076	12.13	0.569	0.02	0.256	0.04	0.097	0.014	0.151	0.062	0.117	0.154	0.03	0.005	0.112	0.107	0.061	0.116	0.036	0.014	0.203	0.041	0.014	0.006	0.065	0.17	0.007	0.045
36	OH	573	131.4	58.05	1866	238.2	516	282.3	42.92	0.256	216.2	109.5	278.4	0.437	116.4	343.8	0	0.03	83.34	0.256	0.127	0.01	9.91	0.717	0.025	0.296	0.041	0.138	0.008	0.158	0.069	0.084	0.166	0.035	0.022	0.081	0.109	0.041	0.113	0.042	0.009	0.171	0.041	0.008	0.004	0.045	0.201	0.005	0.073
100	OH	593.9	151.3	71.3	1613	75.93	378.9	212.8	41.21	0.137	102.9	82.65	277.3	0.48	85.26	302.3	0	0.002	49.36	0.237	0.129	0.014	10.3	0.626	0.029	0.283	0.041	0.092	0.016	0.15	0.059	0.08	0.154	0.043	0.022	0.083	0.147	0.046	0.153	0.038	0.009	0.133	0.057	0.008	0.007	0.036	0.195	0.005	0.049
43	OH	704.6	127.6	29.33	1639	163.1	362.7	343.5	55.78	0	117	124.3	196.7	0.311	127.3	411.3	0	0.109	65.86	0.275	0.154	0.016	10.41	0.653	0.034	0.312	0.039	0.253	0.013	0.177	0.072	0.061	0.167	0.057	0.001	0.106	0.115	0.043	0.142	0.046	0.012	0.144	0.035	0.007	0.005	0.051	0.158	0.004	0.049
88	OH	469.4	179.9	85.46	1958	145.8	476.5	351.8	36.98	0.293	141.9	130.4	284.4	0.412	68.68	384.3	0.084	0.015	59.52	0.449	0.183	0.016	13.77	0.647	0.024	0.166	0.051	0.098	0.011	0.253	0.072	0.077	0.248	0.047	0.024	0.121	0.13	0.036	0.18	0.048	0.011	0.137	0.041	0.006	0.004	0.044	0.215	0.004	0.053
87	OH	459.2	146.4	56.01	1846	72.96	704	319	36.88	0.093	75.62	94.6	240.5	0.357	90.91	337	0.019	0.01	56.58	0.718	0.239	0.017	11.71	0.559	0.028	0.221	0.041	0.102	0.011	0.122	0.101	0.135	0.424	0.044	0	0.133	0.146	0.041	0.152	0.05	0.01	0.101	0.035	0.011	0.005	0.031	0.122	0.005	0.038
102	OH	396.9	181.5	69.5	1805	119.9	372.2	271.3	36.79	0.073	94.4	85.69	251.7	0.354	71.81	332.5	0.03	0.011	51.45	0.393	0.205	0.018	17.58	0.521	0.049	0.146	0.034	0.115	0.009	0.284	0.073	0.127	0.277	0.052	0.013	0.102	0.124	0.045	0.236	0.077	0.009	0.122	0.059	0.015	0.005	0.038	0.249	0.011	0.084
1	OH	929	172.8	52.62	1684	79.11	646	360.9	58.31	0.077	100.6	116.9	438.2	0.515	106.4	405.4	0	4.183	59.44	0.27	0.115	0.01	15.01	0.745	0.068	0.166	0.047	0.127	0.02	0.132	0.061	0.132	0.151	0.032	0.02	0.075	0.093	0.04	0.098	0.027	0.015	0.192	0.031	0.01	0.01	0.061	0.174	0.008	0.035
2	OH	412.5	135.7	63.62	1712	95.78	355.8	402.3	62.14	0.037	122.8	124.2	247.4	0.409	102.4	478.9	0.005	0.012	67.03	0.305	0.194	0.018	8.749	0.829	0.025	0.278	0.047	0.156	0.018	0.19	0.057	0.044	0.2	0.055	0.026	0.084	0.116	0.027	0.094	0.042	0.009	0.156	0.023	0.009	0.003	0.066	0.185	0.004	0.071
8	OH	541.7	180.8	92.63	2167	148.5	355.3	385.6	56.23	0.067	185.6	141.4	360.3	0.994	111.7	424.7	0	0.011	63.06	0.32	0.297	0.03	11.55	0.656	0.029	0.316	0.06	0.207	0.022	0.228	0.065	0.139	0.206	0.155	0.014	0.093	0.132	0.044	0.136	0.054	0.009	0.182	0.039	0.009	0.006	0.057	0.22	0.005	0.085
47	OH	545.7	198.2	43.75	1746	102.2	544.8	245.6	45.66	0.164	133.2	104	313	0.406	79.44	263.7	0	0.046	71.51	0.225	0.215	0.014	10.22	0.507	0.019	0.178	0.036	0.087	0.006	0.108	0.077	0.04	0.198	0.087	0.026	0.036	0.078	0.016	0.063	0.036	0.008	0.122	0.031	0.005	0.004	0.031	0.17	0.004	0.093
75	OH	597.3	121.2	41.26	1320	111.6	477.5	267.6	40.92	0.093	107.8	102.8	215.8	0.387	97.68	292.7	0	0.018	51.1	0.574	0.21	0.013	11.26	0.836	0.027	0.209	0.031	0.096	0.009	0.125	0.107	0.075	0.352	0.052	0.006	0.131	0.125	0.041	0.13	0.045	0.008	0.131	0.03	0.006	0.006	0.039	0.123	0.003	0.03
56	OH	527	133.1	46.96	1499	118.9	396.8	256.9	34.4	0.31	129.1	113.3	202.5	0.41	91.26	332.9	0	0.064	66.64	0.605	0.262	0.015	12.29	0.717	0.028	0.202	0.036	0.068	0.009	0.179	0.086	0.115	0.36	0.04	0.004	0.126	0.151	0.024	0.146	0.054	0.01	0.136	0.024	0.004	0.005	0.041	0.166	0.001	0.048
9	US	481.5	144.3	40.59	1588	72.19	293.2	317.6	35.63	0.021	129.8	131.7	254.8	0.263	79.22	394.4	0	0.023	67.92	0.508	0.215	0.017	17.57	0.634	0.033	0.699	0.034	0.166	0.014	0.166	0.101	0.078	0.259	0.073	0	0.172	0.193	0.055	0.222	0.075	0.013	0.171	0.066	0.012	0.005	0.051	0.223	0.007	0.066
71	US	828.5	122.2	64.43	1631	299.9	582.7	397.6	47.53	0.262	207	177.9	316.5	0.358	117.4	473.1	0	0.092	73.92	0.325	0.281	0.019	19.27	0.991	0.038	0.532	0.061	0.197	0.017	0.24	0.11	0.113	0.231	0.083	0.019	0.114	0.151	0.05	0.157	0.065	0.01	0.174	0.053	0.014	0.008	0.059	0.271	0.007	0.095
92	US	516.6	207.4	66.02	1555	109.8	318.6	323.9	38.05	0.127	147.3	122.7	456.7	0.479	119.3	352.6	0.071	0.018	100.3	0.476	0.192	0.019	20.69	1.146	0.048	0.599	0.06	0.212	0.017	0.211	0.144	0.143	0.32	0.059	0	0.135	0.224	0.058	0.205	0.063	0.019	0.195	0.067	0.018	0.009	0.044	0.254	0.008	0.066
35	US	662	253.6	52.32	1994	139.8	407.5	394	57.59	0.065	98.09	122.5	241	0.388	101.9	422.9	0	0.013	100.6	0.322	0.195	0.017	12.3	0.877	0.017	0.395	0.039	0.193	0.01	0.231	0.066	0.077	0.21	0.046	0.027	0.112	0.108	0.044	0.119	0.04	0.009	0.197	0.028	0.012	0.009	0.086	0.204	0.006	0.064
65	US	392.6	155	64.23	1650	67.99	508.3	218.1	32.31	0.121	89.99	82.86	144	0.382	53.87	326	0.063	0.047	53.56	1.234	0.311	0.021	21.43	0.616	0.04	0.428	0.035	0.142	0.011	0.28	0.155	0.12	0.671	0.045	0.04	0.286	0.193	0.11	0.345	0.093	0.015	0.221	0.11	0.017	0.011	0.075	0.311	0.006	0.074
32	US	742.7	146	41.55	1305	146.5	244.8	257.3	27.59	0.032	143.6	103.7	246.4	0.366	112.4	352.3	0	0.008	73.17	0.123	0.133	0.019	10.7	0.626	0.027	0.184	0.031	0.127	0.01	0.138	0.037	0.054	0.075	0.049	0.004	0.042	0.074	0.024	0.063	0.028	0.011	0.145	0.025	0.006	0.006	0.046	0.131	0.004	0.065
94	US	413	176	68.58	1471	111.3	412.3	278	44.67	0	125.6	124.2	177.1	0.483	93.47	274.4	0	0.018	62.91	0.802	0.215	0.023	20.22	0.57	0.062	0.376	0.037	0.226	0.008	0.15	0.191	0.085	0.505	0.078	0.005	0.142	0.187	0.09	0.281	0.062	0.02	0.232	0.085	0.04	0.024	0.163	0.282	0.028	0.05
31	US	855.9	117	45.1	1544	146.7	660.3	309.9	43.98	0.02	145.1	119.7	395.1	0.318	81.64	352.3	0	0.027	58.69	0.067	0.087	0.03	7.933	0.883	0.02	0.278	0.039	0.143	0.012	0.125	0.035	0.132	0.053	0.036	0.033	0.034	0.042	0.026	0.038	0.011	0.005	0.144	0.017	0.008	0.005	0.039	0.143	0.003	0.057
50	US	638.4	134.3	57.85	1546	248.9	374.3	316.9	50.31	0.087	125.1	142.6	336.9	0.491	130.9	402.1	0.034	0.052	69.94	0.281	0.124	0.013	8.66	0.812	0.02	0.221	0.071	0.214	0.041	0.157	0.059	0.105	0.167	0.039	0.016	0.096	0.097	0.046	0.08	0.027	0.009	0.136	0.022	0.01	0.005	0.045	0.106	0.005	0.038
44	US	521.4	159.5	62.82	1691	150.2	365.7	326.8	43.47	0.409	185.5	116.9	275.1	0.512	104.5	321.1	0.096	0.022	73.23	0.26	0.109	0.015	9.523	0.77	0.025	0.265	0.052	0.361	0.014	0.257	0.074	0.088	0.147	0.031	0.012	0.108	0.092	0.041	0.132	0.033	0.01	0.164	0.03	0.007	0.006	0.048	0.195	0.002	0.055
91	US	424.4	174.4	68.35	1741	89.95	487.9	262.3	31.37	0.203	112	101.4	202.8	0.333	82.04	298.6	0	0.001	62.92	0.897	0.378	0.019	18.57	1.339	0.049	0.284	0.052	0.095	0.015	0.136	0.187	0.118	0.556	0.054	0.012	0.219	0.279	0.065	0.306	0.098	0.014	0.166	0.072	0.017	0.008	0.059	0.262	0.008	0.069
77	US	282.4	194.2	41.28	1610	80.95	354.7	271.6	40.82	0.272	96.2	76.76	179.7	0.356	82.87	301.2	0	0	42.23	0.507	0.207	0.018	15.67	0.522	0.04	0.16	0.028	0.164	0.014	0.131	0.098	0.05	0.322	0.048	0.001	0.088	0.116	0.038	0.161	0.043	0.008	0.125	0.038	0.006	0.003	0.03	0.152	0.006	0.034
24	US	555.1	144.8	64.7	1906	133.5	325.3	391.8	46.48	0.223	179.8	118.5	361.3	0.467	100.2	456.9	0.064	0.142	107.9	2.107	0.681	0.041	33.77	1.28	0.115	0.619	0.073	0.251	0.03	0.388	0.544	0.207	1.566	0.115	0.01	0.274	0.335	0.086	0.351	0.101	0.03	0.284	0.082	0.03	0.012	0.097	0.366	0.016	0.072
54	US	1113	80.5	84.94	2252	332.9	583	506.3	85.23	0.582	281.4	219.9	547.3	0.308	178	521.7	0	0.049	87.78	0.657	0.349	0.028	22.98	1.446	0.077	0.456	0.058	0.228	0.021	0.305	0.173	0.097	0.427	0.107	0.01	0.274	0.334	0.096	0.433	0.133	0.035	0.279	0.103	0.024	0.012	0.089	0.581	0.016	0.16
103	US	379.6	148	65.93	1400	115.4	387	263.6	40.46	0.325	125.4	115.8	185.1	0.479	69.4	254.2	0.043	0.018	34.15	0.278	0.173	0.014	16.79	0.32	0.087	0.142	0.032	0.177	0.02	0.132	0.08	0.083	0.2	0.063	0.004	0.11	0.119	0.064	0.134	0.052	0.01	0.2	0.069	0.01	0.008	0.057	0.181	0.005	0.071
84	US	393	142.6	50.55	1151	63.84	286.1	224.1	38.63	0.054	98.41	89.19	212.8	0.427	69.92	318.6	0	0.035	47.85	0.259	0.107	0.009	11.7	0.551	0.04	0.158	0.039	0.099	0.017	0.224	0.039	0.087	0.137	0.028	0.005	0.095	0.109	0.037	0.146	0.034	0.012	0.115	0.036	0.009	0.005	0.033	0.122	0.005	0.031
51	US	574.2	106.2	52.19	1809	164	675.8	325.2	48.1	0.018	187.4	110.9	224.5	0.371	93.2	420.7	0.092	0.011	65.9	0.216	0.099	0.008	7.826	0.86	0.014	0.252	0.043	0.112	0.013	0.158	0.046	0.077	0.126	0.031	0.031	0.048	0.08	0.03	0.073	0.025	0.005	0.178	0.033	0.008	0.004	0.067	0.173	0.002	0.056
18	US	750.7	189.8	59.14	1677	131.5	334.7	334.8	51.66	0.057	105.9	129.6	323.2	0.479	102	394.7	0.078	0.331	74.43	0.583	0.517	0.022	16.44	0.982	0.046	0.421	0.047	0.168	0.016	0.241	0.18	0.096	0.451	0.088	0.002	0.13	0.173	0.048	0.18	0.099	0.016	0.173	0.048	0.012	0.011	0.05	0.185	0.006	0.093
40	US	1003	162.4	49.66	1631	227.2	360.5	618.7	64.17	0.073	165.8	144.1	450.4	0.66	118.9	586.3	0	0.036	77.49	0.365	0.173	0.017	21.57	1.594	0.151	0.658	0.053	0.374	0.023	0.25	0.126	0.193	0.241	0.079	0.048	0.102	0.128	0.043	0.126	0.04	0.024	0.147	0.028	0.013	0.011	0.049	0.177	0.007	0.048
99	US	427.1	156.3	60.74	1540	81.16	535.3	277	37.19	0.141	106.6	89.78	225.2	0.485	69.78	290.5	0	0.002	38.78	0.84	0.219	0.03	11.34	0.4	0.048	0.228	0.034	0.072	0.01	0.188	0.14	0.146	0.451	0.052	0.001	0.307	0.248	0.095	0.591	0.138	0.02	0.179	0.104	0.013	0.009	0.048	0.22	0.009	0.052
20	US	484.1	177.9	58.72	1940	108.9	426.2	316.7	35.54	0.181	168.4	118.9	429	0.429	109.8	365.4	0.106	0.028	98.62	2.286	0.511	0.028	33.76	1.26	0.101	1.83	0.064	0.269	0.019	0.578	0.563	0.271	1.859	0.083	0.009	0.367	0.297	0.108	0.446	0.118	0.018	0.186	0.109	0.015	0.007	0.041	0.262	0.011	0.069
26	US	593.2	298.7	80.78	1985	90.09	620.5	302.8	53.02	1.719	99.65	120.1	298.5	0.596	96.88	278.3	1.224	0.145	4.343	0.018	0.018	0.017	0.74	0.142	0.01	0.033	0.02	0.019	0.01	0.055	0.018	0.052	0.012	0.03	0.156	0.01	0.023	0.009	0.017	0.006	0.004	0.048	0.008	0.005	0.004	0.019	0.031	0.003	0.01
82	US	694.6	138.3	52.36	1603	93.17	323.3	420.9	39.68	0.181	102.1	97.64	427.5	0.514	65.48	457.6	0	0.052	61.68	0.89	0.368	0.018	18.64	1.118	0.133	0.384	0.056	0.192	0.015	0.236	0.184	0.15	0.636	0.059	0	0.159	0.17	0.063	0.17	0.06	0.029	0.152	0.046	0.017	0.014	0.05	0.167	0.011	0.045
10	US	653.8	125.4	33.69	1258	80.64	250.5	350.8	41.56	0.139	79.66	107.9	236.5	0.466	140.7	433.8	0	0.026	54.62	0.172	0.094	0.007	9.021	1.05	0.027	0.397	0.06	0.255	0.021	0.111	0.053	0.105	0.089	0.041	0	0.058	0.068	0.036	0.054	0.02	0.004	0.111	0.019	0.007	0.003	0.041	0.106	0.003	0.029
27	US	592.7	122	40.97	1858	290.6	503.5	310.6	39.48	0.116	161.2	126.7	300.4	0.43	144.2	339.1	0	0.028	82.3	0.574	0.189	0.015	17.5	0.645	0.052	0.295	0.038	0.176	0.01	0.176	0.196	0.088	0.4	0.048	0.014	0.128	0.244	0.052	0.161	0.037	0.016	0.279	0.08	0.012	0.009	0.063	0.301	0.008	0.057
23	US	459.8	154.9	68.55	2058	75.14	553.7	212.4	36.7	0.024	139.3	95.25	195.6	0.455	76.66	251.1	0	0.014	64.63	0.443	0.163	0.015	21.34	0.559	0.066	0.253	0.053	0.073	0.013	0.269	0.076	0.216	0.212	0.052	0.033	0.136	0.148	0.071	0.223	0.054	0.022	0.205	0.092	0.02	0.006	0.064	0.299	0.011	0.061
58	US	478.9	123.1	42.53	1437	152.4	560.5	254.3	34.32	0.004	119.6	104.3	170.4	0.548	78.13	308.4	0	0.021	67.83	0.109	0.058	0.005	8.559	1.21	0.014	0.25	0.041	0.216	0.012	0.094	0.036	0.098	0.061	0.023	0	0.036	0.054	0.024	0.059	0.014	0.005	0.115	0.019	0.005	0.004	0.04	0.12	0.002	0.033
[truncated: 36 more columns]
